# Supplementary material for: Isolation of Halophilic and Halotolerant Bacterial Strains, Screening for Bioactive Compounds and Characterisation of Metabolites Produced by Pseudoalteromonas sp. ASV78
Source: Environ Microbiol Rep. 2025 Jul 30;17(4):e70159. doi: 10.1111/1758-2229.70159 (PMC12308153; doi:10.1111/1758-2229.70159)
Supplement: Supplementary file 2 — Table S1. Halophilic and halotolerant isolates obtained from sampling sites. The isolate ID, culture medium from which they were isolated, macroscopic description of colony and cell morphology and Gram staining and identification based on 16S rRNA gene sequencing (closest species, strains and sequence similarity) are detailed. [file EMI4-17-e70159-s003.xlsx]

## Sheet: Hoja1
Isolate ID	Media	Colony description	Celular morphology	Top-hit taxon	Top-hit strain	16S rRNA gene similarity (%)
ASV 1	MA	3 mm diameter, full edge, whitish, opaque, convex, smooth, viscid, emulsify	Bacillus, Gram-negative	Pseudoalteromonas neustonica	PAMC 28425	97.5
ASV 2	MA	3 mm diameter, full edge, whitish, translucent, convex, smooth, butyrous, emulsify	Bacillus, Gram-negative	Salinivibrio costicola	CECT 4059	100.0
ASV 3	MA	3 mm diameter, border very transparent, yellowish, translucent, convex, glistening, mucoid, emulsify	Bacillus, Gram-negative	Pseudoalteromonas carrageenovora	C7	99.9
ASV 4	MA	3 mm diameter, entire edge, whitish, translucent, convex, smooth, viscid, emulsify	Bacillus, Gram-negative	Halomonas lutescens	Q1U	98.3
ASV 5	MA	1 mm diameter, very transparent edges, yellowish, translucent, convex, smooth, viscid, emulsify	Bacillus, Gram-negative	Idiomarina abyssalis	KMM 227	98.8
ASV 6	MA	3 mm diameter, irregular border, whitish, opaque, convex, glistening, mucoid, emulsify	Bacillus, Gram-negative	Halomonas niordina	ATF 5.4	99.73
ASV 7	MA	3 mm diameter, irregular edge, whitish, translucent, convex, glistening, butyrous, emulsify	Bacillus, Gram-negative	Salinivibrio costicola	DSM 16359	99.86
ASV 8	MA	3 mm diameter, entire edge, whitish, opaque, convex, glistening, viscid, emulsify	Bacillus, Gram-negative	Idiomarina seosinensis	CL-SP19	100
ASV 9	MA	3 mm diameter, complete margin, yellowish, translucent, convex, glistening, mucoid, emulsify	Bacillus, Gram-negative	Idiomarina loihiensis	L2TR	100
ASV 10	MA	3 mm diameter, very transparent edges, yellowish, transparent edges opaque center, convex, smooth, viscid, emulsify	Bacillus, Gram-negative	Pseudoalteromonas elyakovii	CFG	100
ASV 11	MA	3 mm diameter, irregular edge, salmon, opaque, convex, glistening, butyrous, emulsify	Bacillus, Gram-negative	Pseudoalteromonas haloplanktis	DQA-70	99.9
ASV 12	MA	3 mm diameter, full edge, dark orange, translucent, convex, glistening, mucoid, emulsify	Bacillus, Gram-negative	Pseudoalteromonas neustonica	PAMC 28425	99.11
ASV 13	MA	3 mm diameter, border very transparent, orange, translucent, convex, glistening, mucoid, emulsify	Bacillus, Gram-negative	Pseudoalteromonas neustonica	PAMC 28425	98.7
ASV 14	MA	3 mm diameter, full edge, beige, opaque, convex, smooth, viscid, emulsify	Bacillus, Gram-negative	Pseudoalteromonas neustonica	PAMC 28425	99.25
ASV 15	MA	3 mm diameter, irregular edge, yellowish-ochre, opaque, convex, smooth, butyrous, NO emulsify	Cocobacillus, Gram-negative	Microbulbifer salipaludis	SM-1	99.1
ASV 16	MA	3 mm diameter, full edge, yellow, translucent, convex, smoth, brittle, NO emulsify	Coccus, Gram-positive	Brachybacterium paraconglomeratum	LMG 19861	98.7
ASV 17	MA	2 mm diameter, spherical, smooth-edged, translucent, mucous, emulsify	Bacillus, Gram-negative	Kordia antarctica	IMCC3317	98.2
ASV 18H	MA	3 mm diameter, full rim, yellow, opaque, raised, smooth, butyrous, emulsify	Coccus, Gram-positive	Brachybacterium paraconglomeratum	LMG 19861	99.92
ASV 18R	MA	1 mm diameter, full edge, pink, opaque, raised, smooth, brittle, emulsify	Bacillus, Gram-negative	Sporobolomyces roseus	MUT:4384	100
ASV 19A	MA containing 23% NaCl	1 mm diameter, irregular edge, orange sand, translucent, convex, glistening, butyrous, emulsify	Bacillus, Gram-negative	Halomonas taeanensis	BH539	99.92
ASV 19B	MA containing 23% NaCl	1 mm diameter, complete margin, beige, transparent, raised, glistening, mucoid, emulsify	Bacillus, Gram-negative	Salimicrobium halophilum	DSM 4771	99.36
ASV 21	MA containing 23% NaCl	1 mm diameter, complete margin, white, translucent, convex, smooth, mucoid, emulsify	Cocobacillus, Gram-negative	Salimicrobium flavidum	DSM 23127	98.9
ASV 22A	MA containing 23% NaCl	3 mm diameter, smooth margin, beige, translucent, raised, glistening, mucoid, emulsify	Bacillus, Gram-negative	Halomonas niordina	ATF 5.4	98.91
ASV 22B	MA containing 23% NaCl	3 mm diameter, full edge, yellow, opaque, convex, smooth, butyrous, emulsify	Coccus, Gram-positive	Micrococcus luteus	NCTC 2665	99.78
ASV 23	MA	3 mm diameter, entire edge, whitish-white, translucent, convex, smooth, butyrous, emulsify	Bacillus, Gram-negative	Vibrio kanaloae	LMG 20539	99.9
ASV 24	MA	3 mm diameter, full edge, whitish-white, translucent, convex, smooth, viscid, emulsify	Bacillus, Gram-negative	Photobacterium halotolerans	MACL01	98.54
ASV 25	MA	3 mm diameter, full edge, very dark orange, translucent, convex, glistening, butyrous, emulsify	Bacillus, Gram-negative	Pseudoalteromonas mariniglutinosa	KMM 3635	98.4
ASV 26	MA	3 mm diameter, full edge, white-beige, translucent, convex, smooth,viscid, emulsify	Bacillus, Gram-negative	Halomonas lutescens	Q1U	99
ASV 27	MA	3 mm diameter, border very transparent, yellowish, translucent, convex, smooth, viscid, emulsify	Bacillus, Gram-negative	Halomonas taeanensis	BH539	99.4
ASV 28	MA	3 mm diameter, irregular edges, orange, translucent, convex, smooth, viscid, emulsify	Bacillus, Gram-negative	Maribacter hydrothermalis	T28	97.8
ASV 29	MA	1 mm diameter, full edge, orange, opaque, convex, smooth, mucoid, emulsify	Bacillus, Gram-negative	Maribacter cobaltidurans	B1	97.95
ASV 30	MA	1 mm diameter, complete margin, whitish center beige, opaque, raised, glistening, mucoid, emulsify	Bacillus, Gram-negative	Marinobacter maroccanus	N4	98.57
ASV 31	MA	1 mm diameter, smooth edge transparent, garnet, translucent, convex, glistening, mucoid, emulsify	Bacillus, Gram-negative	Anianibacter salinarum	ASV31	100
ASV 33	MA	1 mm diameter, irregular edge, white-beige, transparent, raised, glistening, brittle, NO emulsify	Bacillus, Gram-negative	Devosia subaequoris	I507	99.71
ASV 34	MA	3 mm diameter, irregular edges, yellowish, translucent, convex, smooth, brittle, emulsify	Bacillus, Gram-negative	Salinimicrobium terrae	YIM C338	98.66
ASV 35	MA	3 mm diameter, full edge, dark orange, translucent, convex, smooth,butyrous, emulsify	Coccus, Gram-negative	Paracoccus marcusii	DSM 11574	99.9
ASV 36A	MA	3 mm diameter, full edge, cream center yellowish, opaque, convex, glistening, butyrous, emulsify	Coccus, Gram-positive	Micrococcus luteus	NCTC 2665	99.57
ASV 36T	MA	1 mm diameter, round, brilliant, smooth edge, colorless, translucent, convex, without roughness, creamy	Bacillus, Gram-negative	Alcanivorax venustensis	ISO4	99.43
ASV 37	MA	3 mm diameter, very transparent edge, darker cream center, translucent, convex, smooth,butyrous, emulsify	Bacillus, Gram-negative	Halomonas sediminicola	CPS11	99
ASV 38	MA	1 mm diameter, complete margin, yellowish, opaque, raised, smooth,butyrous, emulsify	Coccus, Gram-positive	Micrococcus aloeverae	AE-6	99.6
ASV 39	MA	3 mm diameter, very transparent edge, darker cream center, translucent, convex, smooth,butyrous, emulsify	Bacillus, Gram-negative	Halomonas ventosae	Al12	99.9
ASV 40	MA	1 mm diameter, irregular border, whitish, translucent, convex, glistening, butyrous, emulsify	Bacillus, Gram-negative	Halomonas almeriensis	M8	99.6
ASV 41	MA	1 mm diameter, full edge, beige-gray, opaque, convex, smooth, mucoid, emulsify	Bacillus, Gram-negative	Marinobacter aquaticus	M6-53	98.25
ASV 42	MA	3 mm diameter, full edge, yellow, opaque, raised, glistening, butyrous, emulsify	Coccus, Gram-positive	Kocuria rhizophila	TA68	99.79
ASV 43	MA	3 mm diameter, transparent edge, cream, translucent, convex, smooth,butyrous, emulsify	Bacillus, Gram-negative	Halomonas taeanensis	BH539	97.9
ASV 44	MA	3 mm diameter, very transparent rim, orange, translucent, convex, smooth,butyrous, emulsify	Bacillus, Gram-negative	Pseudomonas sp.	RCH2	99.19
ASV 45	MA	3 mm diameter, full edge, cream, translucent, convex, smooth,butyrous, emulsify	Bacillus, Gram-negative	Halomonas gomseomensis	M12	97.29
ASV 46	MA	1 mm diameter, very transparent edges, yellowish, translucent, convex, smooth,mucoid, emulsify	Bacillus, Gram-negative	Idiomarina abyssalis	KMM 227	99.9
ASV 47	MA	2 mm diameter, entire rim, light orange and lighter rims, translucent, raised, smooth, butyrous, emulsify	Bacillus, Gram-positive	Halobacillus halophilus	DSM 2266	99.8
ASV 48	MA	3 mm diameter, entire rim, orange, translucent, raised, glistening, butyrous, emulsify	Bacillus, Gram-negative	Psychroflexus tropicus	DSM 15496	97.93
ASV 49	MA	1 mm diameter, full edge, pink palo, transparent, raised, glistening, mucoid, emulsify	Bacillus, Gram-negative	Roseovarius aestuariivivens	GHTF-24	99.23
ASV 50	MA	3 mm diameter, full edge, whitish, translucent, convex, smooth,butyrous, emulsify	Bacillus, Gram-negative	Halomonas gomseomensis	M12	98.5
ASV 51	MA	2 mm diameter, entire rim, dark orange, translucent, raised, glistening, mucoid, emulsify	Bacillus, Gram-negative	Psychroflexus sediminis	YIM-C238	97.61
ASV 52	MA	1 mm diameter, complete margin, yellow, opaque, convex, glistening, mucoid, emulsify	Coccus, Gram-positive	Kocuria rhizophila	TA68	99.86
ASV 53	MA	1 mm diameter, complete margin, whitish, translucent, raised,smooth, butyrous, emulsify	Coccus, Gram-positive	Janibacter hoylei	DSM 21601	99.93
ASV 54	MA	1 mm diameter, full rim, white, opaque, raisedx, glistening, mucoids, emulsify	Bacillus, Gram-negative	Halomonas sabkhae	5-_x001E_3	99.93
ASV 55	MA	3 mm diameter, transparent edge, brownish, translucent, convex, glistening, butyrous, emulsify	Bacillus, Gram-negative	Pseudomonas aeruginosa	JCM 5962	99.9
ASV 56	MA	3 mm diameter, transparent border, mustard, opaque, convex, glistening, mucoids, emulsify	Bacillus, Gram-positive	Salegentibacter salarius	ISL-6	99.07
ASV 57H	MA	1 mm diameter, full edge, yellow-orange, opaque, raised, smooth, butyrous, emulsify	Coccus, Gram-positive	Kocuria rhizophila	TA68	99.86
ASV 57R	MA	1 mm diameter, full edge, pale pink, translucent, convex, smooth, mucous, emulsify	Coccus, Gram-positive	Palleronia marisminoris	DSM 26347	99.17
ASV 58	MA	1 mm diameter, full edge, orange, translucent, convex, smooth, brittle, emulsify	Bacillus, Gram-negative	Alteripontixanthobacter muriae	SALINAS58	100
ASV 59	MA containing 23% NaCl	3 mm diameter, irregular edge, yellowish, translucent, convex, smooth, butyrous, emulsify	Bacillus, Gram-positive	Pontibacillus yanchengensis	Y32	99.3
ASV 61	MA	1 mm diameter, border very transparent, cream orange, translucent, convex, glistening, mucoid, emulsify	Bacillus, Gram-negative	Roseovarius aestuariivivens	GHTF-24	99.42
ASV 62	MA	1 mm diameter, entire rim, whitish center darker, translucent raised, smooth, butyrous, emulsify	Bacillus, Gram-negative	Loktanella salsilacus	DSM 29012	97.2
ASV 63	MA containing 23% NaCl	1 mm diameter, full rim, white, opaque, raisedx, glistening, mucoids, emulsify	Bacillus, Gram-negative	Halomonas sabkhae	5-_x001E_3	100
ASV 67	MA containing 23% NaCl	1 mm diameter, full edge, pale pink, translucent, convex, smooth, mucous, emulsify	Bacillus, Gram-negative	Sulfitobacter marinus	KCTC 32188	98.5
ASV 68	MA	1 mm diameter, full rim, light maroon, transparent, convex, smooth, butyrous, emulsify	Bacillus, Gram-negative	Roseovarius sp.	SL25	99.93
ASV 69	MA	2 mm diameter, complete margin, beige, translucent, convex, smooth,butyrous, emulsify	Bacillus, Gram-negative	Roseovarius sp.	SL25	99.93
ASV 70	MA	3 mm diameter, full edge, dark orange, convex, glistening, mucoid, NO emulsify	Coccus, Gram-positive	Arthrobacter ruber	MDB1-42	99
ASV 71	MA	3 mm diameter, complete margin, whitish, opaque, raised, glistening, viscid, emulsify	Bacillus, Gram-positive	Brevibacterium frigoritolerans	DSM 8801	99.9
ASV 72	MA	2 mm diameter, full edge, cream, opaque, raised, glistening,butyrous, emulsify	Bacillus, Gram-positive	Bacillus idriensis	SMC 4352-2	99
ASV 73B	MA	1 mm diameter, complete margin, beige, opaque, raised, smooth, mucous, emulsify	Bacillus, Gram-negative	Paenisporosarcina macmurdoensis	CMS 21w	98.88
ASV 73R	MA	1 mm diameter, round, brilliant, smooth edge, pink, opaque, convex, without roughness, creamy	Ovoid, Gram-negative	Sulfitobacter marinus	DSM 23422	98.57
ASV 74	MA	2 mm diameter, complete margin, orange, opaque, raised, glistening, mucoid, emulsify	Coccus, Gram-positive	Planomicrobium chinense	DX3-12	99.9
ASV 75	MA	2 mm diameter, full edge, white, opaque, flat, dull, brittle, NO emulsify	Bacillus, Gram-negative	Bacillus litoralis	SW-211	98.9
ASV 76	MA	1 mm diameter, complete margin, yellow, translucent, raised, glistening, mucoid, emulsify	Coccus, Gram-positive	Micrococcus yunnanensis	YIM 65004	99.9
ASV 77R	MA	3 mm diameter, full edge, red, opaque, raised, glistening, butyrous, emulsify	Bacillus, Gram-negative	Serratia proteamaculans	DSM 4543	99.64
ASV 77T	MA	2 mm diameter, beige, transparent, raised, glistening, mucoid, emulsify	Bacillus, Gram-negative	Halomonas sp.	BH1(T)	99.14
ASV 78	MA	3 mm, complete rim, cream center darker, opaque, raised, glistenig, mucoid, emulsify	Bacillus, Gram-negative	Pseudoalteromonas neustonica	PAMC 28425(T)	98.57
ASV 79	MA	1 mm diameter, light beige, transparent, raised - flat, glistening, mucoid, emulsify	Bacillus, Gram-negative	Marinomonas foliarum	IVIA-Po-155	98.8
ASV 80	MA	1 mm diameter, complete margin, white, convex, glistening, butyrous-mucoid, emulsify	Bacillus, Gram-negative	Halomonas titanicae	TG39a	99.4
ASV 81	MA	1 mm diameter, complete margin, light orange, raised, smoth, mucoid, emulsify	Bacillus, Gram-negative	Shewanella baltica	FJAT-51754	97.8
ASV 83	MA	3 mm diameter, irregular edge, beige-brown, umbonate, dull, brittle, NO emulsify	Filamentous, Gram -ositive	Streptomyces microflavus	NBRC 13062	99.85
ASV 85	MA	1 mm diameter, very transparent edge, dark maroon-purple, convex, glistening, mucoid, NO emulsify	Bacillus, Gram-positive	Rheinheimera baltica	DSM 14885	98.5
ASV 86	MA	1 mm diameter, full edge, dark maroon, raised, glistening, mucoid, emulsify	Bacillus, Gram-negative	Loktanella salsilacus	DSM 16199	97.9
ASV 87	MA	1 mm diameter, very transparent edge, pink, transparent, convex, smooth, butyrous, emulsify	Bacillus, Gram-negative	Loktanella salsilacus	DSM 16199	98.12
ASV 88	MA	1 mm diameter, round, brilliant, smooth edge, orange beige, opaque, convex, without roughness, creamy	Bacillus, Gram-negative	Thalassospira alkalitolerans	MBE#61	98.98
ASV 89	MA	1 mm diameter, round, brilliant, smooth border, beige, opaque, convex, sin rugosidades, muy cremosa, mucosa	Bacillus, Gram-negative	Pseudoalteromonas haloplanktis	DQA-70	99.69
ASV 90	MA	1 mm diameter, round, brilliant, smooth edge, beige, opaque, convex, without roughness, creamy	Bacillus, Gram-negative	Halomonas subterranea	ZG16	99.86
ASV 91	MA	1 mm diameter, round, brilliant, smooth edge, beige, opaque, convex, without roughness, creamy	Bacillus, Gram-negative	Halomonas niordiana	ATF 5.4	98.71
ASV 92	MA	2 mm diameter, round, brilliant, smooth edge, beige, opaque, convex, without roughness, creamy	Bacillus, Gram-negative	Halomonas taeanensis	BH539	99
ASV 93	MA	3 mm diameter, round, brilliant, smooth edge, beige, opaque, convex, without roughness, creamy	Bacillus, Gram-negative	Halomonas taeanensis	BH539	98.92
ASV 94	MA	1 mm diameter, round, brilliant, smooth edge, yellowish beige, opaque, convex, without roughness, creamy	Bacillus, Gram-negative	Halomonas niordiana	ATF 5.4	99.43
ASV 95	MA	1 mm diameter, round, brilliant, smooth edge, beige, translucent, convex, without roughness, creamy	Bacillus, Gram-negative	Marinobacter sp.	BW6	98.65
ASV 96	MA	1 mm diameter, round, brilliant, smooth edge, white, opaque, convex, without roughness, creamy	Bacillus, Gram-negative	Halomonas sabkhae	5-_x001E_3	99.37
ASV 97	MA	1 mm diameter, round, brilliant, smooth edge, dark beige, translucent, convex, without roughness, creamy	Bacillus, Gram-negative	Marinobacter sp.	BW6	98.38
ASV 98	MA	1 mm diameter, round, brilliant, smooth edge, orange beige, translucent, convex, without roughness, creamy	Bacillus, Gram-negative	Halomonas gudaonensis	CGMCC 1.6133	99.02
ASV 99	MA	1 mm diameter, round, brilliant, smooth edge, orange, opaque, convex, without roughness, creamy	Bacillus, Gram-negative	Qipengyuania aquimaris	SW-110(T)	97.44
ASV 100	MA	1 mm diameter, round, brilliant, smooth edge, colorless, translucent, convex, without roughness, creamy	Bacillus, Gram-negative	Arcobacter nitrofigilis	DSM 7299	98.61
ASV 101	MA	1 mm diameter, round, brilliant, smooth edge, yellowish white, opaque, convex, without roughness, creamy	Bacillus, Gram-negative	Halomonas subterranea	ZG16	99.19
ASV 102	MA	1 mm diameter, round, brilliant, smooth edge, dark beige, translucent, convex, without roughness, creamy	Bacillus, Gram-negative	Pseudoalteromonas prydzensis	MB8-11	99.16
ASV 103	MA	1 mm diameter, round, brilliant, smooth edge, dark beige, very translucent, convex, without roughness, creamy	Bacillus, Gram-negative	Pseudoalteromonas prydzensis	MB8-11	98.95
ASV 104	MA	1 mm diameter, round, brilliant, smooth edge, dark greyish brown, opaque, convex, without roughness, creamy	Bacillus, Gram-negative	Pseudoalteromonas tunicata	D2	99.3
ASV 105	MA	1 mm diameter, round, brilliant, smooth edge, beige, opaque, convex, without roughness, creamy	Bacillus, Gram-negative	Vibrio anguillarum	DSM 21597	99.29
ASV 106	MA	1 mm diameter, round, matte, smooth edge, yellow, opaque, convex, rough, very hard and dry	Coccus, Gram-positive	Kocuria rhizophila	TA68	99.78
ASV 107	MA	1 mm diameter, round, brilliant, smooth edge, pale yellow, opaque, convex, without roughness, creamy	Coccus, Gram-positive	Janibacter indicus	CGMCC 1.12511	99.93
ASV 108	MA	1 mm diameter, brilliant, irregular edge, yellow, opaque, convex, without roughness, dry	Coccus, Gram-positive	Kocuria rhizophila	TA68	99.86
ASV 109	MA	1 mm diameter, round, brilliant, smooth edge, rosy beige, translucent, convex, without roughness, creamy	Bacillus, Gram-negative	Halomonas salicampi	BH103	98.15
ASV 110	MA	1 mm diameter, round, brilliant, smooth edge, beige, translucent, convex, without roughness, creamy	Bacillus, Gram-negative	Vibrio anguillarum	DSM 21597	99.49
ASV 111	MA	1 mm diameter, round, brilliant, smooth edge, yellowish beige, very translucent, convex, without roughness, creamy	Bacillus, Gram-negative	Marinomonas foliarum	IVIA-Po-155	99.43
ASV 112	MA	1 mm diameter, round, brilliant, smooth edge, dark beige, translucent, convex, without roughness, creamy	Bacillus, Gram-negative	Roseovarius indicus	E4aB07	96.78
ASV 113	MA	1 mm diameter, round, brilliant, smooth edge, beige, opaque, convex, without roughness, creamy	Bacillus, Gram-negative	Thalassospira alkalitolerans	MBE#61	99.03
ASV 114	MA	1 mm diameter, round, brilliant, smooth edge, beige, opaque, convex, without roughness, creamy	Bacillus, Gram-negative	Thalassospira alkalitolerans	MBE#61	99.92
ASV 115B	MA	1 mm diameter, round, brilliant, smooth edge, white, opaque, convex, without roughness, creamy	Coccus, Gram-positive	Staphylococcus hominis	DSM 20328	99.44
ASV 115T	MA	1 mm diameter, round, brilliant, smooth edge, white, opaque, convex, without roughness, creamy	Coccus, Gram-positive	Staphylococcus hominis	GTC 1228	99.51
ASV 116	MA	1 mm diameter, round, brilliant, smooth edge, beige, opaque, convex, without roughness, creamy	Bacillus, Gram-negative	Marinobacter sp.	BW6	98.66
ASV 117	MA	2 mm diameter, round, brilliant, smooth edge, beige, translucent, convex, without roughness, mucous	Bacillus, Gram-negative	Pseudoalteromonas neustonica	PAMC 28425	98.28
ASV 118	MA	2 mm diameter, round, brilliant, transparent smooth border, yellowish beige, translucent, convex, without roughness, mucous	Bacillus, Gram-negative	Pseudoalteromonas neustonica	PAMC 28425	99.14
ASV 119	MA	1 mm diameter, round, brilliant, smooth edge, beige, opaque, convex, without roughness, creamy	Bacillus, Gram-negative	Halomonas taeanensis	BH539	97.94
ASV 120	MA	1 mm diameter, round, brilliant, smooth edge, orange beige, opaque, convex, without roughness, creamy	Bacillus, Gram-negative	Halomonas taeanensis	BH539	99.15
ASV 121	MA	1 mm diameter, round, brilliant, smooth edge, clear beige, translucent, convex, without roughness, creamy	Bacillus, Gram-negative	Halomonas sabkhae	5-_x001E_3	100
ASV 122	MA	1 mm diameter, full edge, pink, opaque, raised, smooth, brittle, emulsify	Bacillus, Gram-negative	Sporobolomyces roseus	AUMC 11233	99.64
ASV 123	MA	1 mm diameter, round, brilliant, smooth edge, dark yellow, opaque, convex, without roughness, creamy	Coccus, Gram-positive	Micrococcus luteus	NCTC 2665	99.08
ASV 124	MA	1 mm diameter, round, brilliant, smooth edge, creamy white, opaque, convex, without roughness, creamy	Bacillus, Gram-negative	Halomonas sabkhae	5-_x001E_3	100
ASV 125	MA	1 mm diameter, round, brilliant, smooth edge, beige, translucent, convex, without roughness, creamy	Bacillus, Gram-negative	Halomonas fontilapidosi	5CR	98.51
ASV 126	MA	1 mm diameter, round, brilliant, smooth edge, colorless, translucent, convex, without roughness, creamy	Bacillus, Gram-negative	Marinobacter aquaticus	M6-53	97.32
ASV 127	MA	2 mm diameter, round, brilliant, smooth edge, dark yellow, opaque, convex, without roughness, creamy	Coccus, Gram-positive	Micrococcus luteus	NCTC 2665	99.48
ASV 128	MA	2 mm diameter, round, brilliant, smooth edge, dark yellow, opaque, convex, without roughness, creamy	Coccus, Gram-positive	Kocuria rhizophila	TA68	99.29
ASV 129	MA	2 mm diameter, matte, irregular border, white, opaque, grows inside the agar and in the broth as flakes	Coccus, Gram-positive	Kocuria rhizophila	EGI111	99.9
ASV 130	MA	1 mm diameter, round, brilliant, border dentelleado translucent, beige, opaque, convex, without roughness, creamy	Bacillus, Gram-negative	Halomonas sabkhae	5-_x001E_3	99.72
ASV 131	MA containing 23% NaCl	1 mm diameter, round, brilliant, smooth edge, light pink, opaque, convex, without roughness, creamy	Bacillus, Gram-negative	Haloarchaeobius iranensis	EB21(rrnA)	97.79
ASV 132	MA containing 23% NaCl	1 mm diameter, round, brilliant, smooth edge, light red, opaque, convex, without roughness, creamy	Bacillus, Gram-negative	Halomonas sabkhae	5-_x001E_3	99.86
ASV 133	MA containing 23% NaCl	1 mm diameter, round, brilliant, smooth edge, beige, translucent, convex, without roughness, creamy	Bacillus, Gram-negative	Halohasta litorea	R30	99.77
ASV 134	MA containing 23% NaCl	1 mm diameter, round, brilliant, smooth edge, beige, translucent, convex, without roughness, creamy	Bacillus, Gram-negative	Salicola salis	B2	99.36
ASV 135B	MA containing 23% NaCl	1 mm diameter, round, brilliant, smooth edge, beige, translucent, convex, without roughness, creamy	Bacillus, Gram-negative	Salicola salis	B2	99.78
ASV 135R	MA containing 23% NaCl	1 mm diameter, round, brilliant, smooth edge, red, translucent, convex, without roughness, creamy	Bacillus, Gram-negative	Salicola marasensis	7Sm5	97.87
ASV 136	MA	2 mm diameter, round, brilliant, smooth edge, yellowish beige, translucent, convex, without roughness, creamy, mucous	Bacillus, Gram-negative	Pseudoalteromonas mariniglutinosa	KMM 3635	97.88
ASV 137	MA	1 mm diameter, round, brilliant, smooth edge, marronáceo beige, opaque, convex, without rugosidades, creamy	Bacillus, Gram-negative	Halomonas ventosae	Al12	98.57
ASV 138	MA	2 mm diameter, round, brilliant, smooth edge, greyish beige, opaque, convex, without roughness, creamy	Bacillus, Gram-negative	Halomonas ventosae	Al12	99.71
ASV 139	MA	1 mm diameter, round, brilliant, smooth edge, beige, translucent, convex, without roughness, creamy	Bacillus, Gram-negative	Marinobacter aquaticus	M6-53	97.53
ASV 140	MA	1 mm diameter, round, brilliant, smooth edge, clear yellow, opaque, convex, without roughness, creamy	Coccus, Gram-positive	Micrococcus luteus	NCTC 2665	99.43
ASV 142	MA	1 mm diameter, round, brilliant, smooth edge, cream, translucent, convex, without roughness, creamy	Bacillus, Gram-negative	Halomonas fontilapidosi	5CR	98.44
ASV 143	MA	1 mm diameter, round, brilliant, smooth edge, pale yellow, opaque, convex, without roughness, creamy	Coccus, Gram-positive	Micrococcus luteus	NCTC 2665	99.28
ASV 144	MA	1 mm diameter, round, brilliant, smooth edge, marronáceo beige, opaque, convex, without rugosidades, creamy	Bacillus, Gram-negative	Halomonas ventosae	Al12	99.86
ASV 145	MA	1 mm diameter, round, brilliant, smooth edge, orange beige, opaque, convex, without roughness, creamy	Bacillus, Gram-negative	Idiomarina rhizosphaerae	M1R2S28	99.86
ASV 146	MA	1 mm diameter, round, very bright, smooth edge, yellow, opaque, convex, without roughness, creamy	Bacillus, Gram-negative	Qipengyuania vulgaris	022 2-10	99.35
ASV 147B	MA	1 mm diameter, round, brilliant, smooth edge, white, opaque, convex, without roughness, creamy	Coccus, Gram-positive	Staphylococcus warneri	ATCC 27836	99.65
ASV 147L	MA	1 mm diameter, round, brilliant, smooth edge, orange, opaque, convex, without roughness, creamy	Bacillus, Gram-negative	Aurantiacibacter rhizosphaerae	GH3-10	99.49
ASV 148	MA containing 23% NaCl	1 mm diameter, round, brilliant, smooth edge, cream, translucent, convex, without roughness, creamy	Bacillus, Gram-negative	Salicola salis	B2	99.36
ASV 149	MA	1 mm diameter, round, brilliant, smooth edge, pink, opaque, convex, without roughness, creamy	Bacillus, Gram-negative	Palleronia marisminoris	DSM 26347	99.48
