# Supplementary material for: Isolation of Halophilic and Halotolerant Bacterial Strains, Screening for Bioactive Compounds and Characterisation of Metabolites Produced by Pseudoalteromonas sp. ASV78
Source: Environ Microbiol Rep. 2025 Jul 30;17(4):e70159. doi: 10.1111/1758-2229.70159 (PMC12308153; doi:10.1111/1758-2229.70159)
Supplement: Supplementary file 3 — Table S2. The raw data, means and standard deviations of the Parafilm‐M test, oil spreading test and emulsification test collected to analyse the production of biosurfactants according to the isolates. [file EMI4-17-e70159-s001.xlsx]

## Sheet: BS
Isolate ID	Parafilm-M test (mm)					Oil Spreading test (mm)				Emulsification index test (E24) (mm)
										Olive oil					Sunflower oil					Crude oil					n-hexane
	R1	R2	R3	Mean	SD	R1	R2	Mean	SD	R1	R2	Mean	SD	E24 (%)	R1	R2	Mean	SD	E24 (%)	R1	R2	Mean	SD	E24 (%)	R1	R2	Mean	SD	E24 (%)	Total height (mm)
ASV 1	4.3	4.3	4.2	4.26667	0.057735	3	3	3	0	1	1	1	0	4	6	4	5	1.41421	20	0	0	0	0	0	3	3	3	0	12	25
ASV 2	4.2	4.2	4.2	4.2	0	8	7	7.5	0.707107	4	3	3.5	0.707107	14	3	5	4	1.41421	16	0	0	0	0	0	1	0	0.5	0.707107	2	25
ASV 3	4.1	4.1	4.3	4.16667	0.11547	1	1	1	0	0	0	0	0	0	0	0	0	0	0	0	0	0	0	0	2	0	1	1.41421	4	25
ASV 4	4.3	4.5	4.2	4.33333	0.152753	4	3	3.5	0.707107	5	4.4	4.7	0.424264	18.8	3	5	4	1.41421	16	0	0	0	0	0	0	0	0	0	0	25
ASV 5	4.2	4.3	4.2	4.23333	0.057735	1	1	1	0	4	6	5	1.41421	20	6	6	6	0	24	4	4	4	0	16	5	5	5	0	20	25
ASV 6	3.9	4	4.5	4.13333	0.321455	9	7	8	1.41421	0	0	0	0	0	0	0	0	0	0	0	0	0	0	0	0	0	0	0	0	25
ASV 7	3.9	4.5	4	4.13333	0.321455	2	2	2	0	3	4	3.5	0.707107	14	2	0	1	1.41421	4	0	0	0	0	0	0	0	0	0	0	25
ASV 8	3.9	4.5	4.7	4.36667	0.416333	0	1	0.5	0.707107	3	4	3.5	0.707107	14	0	0	0	0	0	0	0	0	0	0	0	0	0	0	0	25
ASV 9	5.1	4	4.1	4.4	0.608276	6	7	6.5	0.707107	1	1	1	0	4	7	8	7.5	0.707107	30	0	0	0	0	0	0	0	0	0	0	25
ASV 10	3.9	4.1	4	4	0.1	2	2	2	0	0	0	0	0	0	0	0	0	0	0	0	0	0	0	0	0	0	0	0	0	25
ASV 11	4.4	4.2	4.2	4.26667	0.11547	2	2	2	0	1	1	1	0	4	2	2	2	0	8	0	0	0	0	0	1	1	1	0	4	25
ASV 12	4.5	4.2	4.2	4.3	0.173205	2	1	1.5	0.707107	5	5	5	0	20	2	2	2	0	8	0	0	0	0	0	7	1	4	4.24264	16	25
ASV 13	4.3	4.3	4.1	4.23333	0.11547	1	1	1	0	3	4	3.5	0.707107	14	2	2	2	0	8	0	0	0	0	0	2	2	2	0	8	25
ASV 14	4.5	4.2	4.2	4.3	0.173205	1	1	1	0	1	1	1	0	4	1	2	1.5	0.707107	6	0	0	0	0	0	8	4	6	2.82843	24	25
ASV 15	4.4	4.2	4.3	4.3	0.1	2	2	2	0	11	11	11	0	44	11	12	11.5	0.707107	46	0	0	0	0	0	9	6	7.5	2.12132	30	25
ASV 16	4.3	4.1	4.1	4.16667	0.11547	1	1	1	0	0	0	1	0	4	0	0	0	0	0	0	0	0	0	0	0	0	0	0	0	25
ASV 18H	4	4.1	4.1	4.06667	0.057735	1	1	1	0	0	0	1	0	4	0	0	0	0	0	0	0	0	0	0	0	0	0	0	0	25
ASV 18R	4.4	4.4	4.3	4.36667	0.057735	5	6	5.5	0.707107	0	0	5.5	0	22	0	0	0	0	0	0	0	0	0	0	0	0	0	0	0	25
ASV 19A	4.2	4.3	4.2	4.23333	0.057735	5	4	4.5	0.707107	1	1	1	0	4	1	0	0.5	0.707107	2	0	0	0	0	0	0	0	0	0	0	25
ASV 19B	4.5	4.5	4.3	4.43333	0.11547	9	8	8.5	0.707107	0	0	0	0	0	0	0	0	0	0	0	0	0	0	0	0	0	0	0	0	25
ASV 21	4.4	4.2	4.3	4.3	0.1	6	5	5.5	0.707107	1	0	0.5	0.707107	2	0	0	0	0	0	0	0	0	0	0	0	0	0	0	0	25
ASV 22A	4.2	4.3	4.3	4.26667	0.057735	2	2	2	0	1	1	1	0	4	2	2	2	0	8	0	0	0	0	0	4	4	4	0	16	25
ASV 22B	4.1	4	4.2	4.1	0.1	3	2	2.5	0.707107	0	0	2.5	0	10	0	0	0	0	0	0	0	0	0	0	1	1	1	0	4	25
ASV 23	4.3	4.2	4.2	4.23333	0.057735	1	1	1	0	0	0	1	0	4	0	0	0	0	0	0	0	0	0	0	0	0	0	0	0	25
ASV 24	4	4.2	4.2	4.13333	0.11547	1	1	1	0	0	0	0	0	0	0	0	0	0	0	0	0	0	0	0	0	0	0	0	0	25
ASV 25	4.1	4.1	4.1	4.1	0	2	2	2	0	0	0	0	0	0	0	0	0	0	0	0	0	0	0	0	0	0	0	0	0	25
ASV 26	4.3	4	4.2	4.16667	0.152753	3	3	3	0	3	0	1.5	2.12132	6	7	7	7	0	28	0	0	0	0	0	8	2	5	4.24264	20	25
ASV 27	4.5	4.1	4.2	4.26667	0.208167	0	0	0	0	5	6	5.5	0.707107	22	0	0	0	0	0	0	0	0	0	0	0	0	0	0	0	25
ASV 28	4.3	4.3	4.3	4.3	0	1	1	1	0	0	0	0	0	0	0	0	0	0	0	3	0	1.5	2.12132	6	0	0	0	0	0	25
ASV 29	4.1	4	4	4.03333	0.057735	2	2	2	0	0	0	0	0	0	0	0	0	0	0	0	0	0	0	0	1	1	1	0	4	25
ASV 30	4.3	4.2	4.2	4.23333	0.057735	8	7	7.5	0.707107	3	3	3	0	12	2	1	1.5	0.707107	6	0	0	0	0	0	4	4	4	0	16	25
ASV 31	4.4	4.1	4.2	4.23333	0.152753	12	10	11	1.41421	0	0	0	0	0	1	1	1	0	4	0	0	0	0	0	1	1	1	0	4	25
ASV 33	4.5	4.5	4.5	4.5	0	4	3	3.5	0.707107	1	0	0.5	0.707107	2	0	0	0	0	0	4	5	4.5	0.707107	18	0	0	0	0	0	25
ASV 34	4.3	4.2	4.1	4.2	0.1	7	6	6.5	0.707107	2	2	2	0	8	0	0	0	0	0	0	0	0	0	0	0	0	0	0	0	25
ASV 35	4.5	4.3	4.4	4.4	0.1	5	4	4.5	0.707107	0	0	0	0	0	1	1	1	0	4	0	0	0	0	0	2	1	1.5	0.707107	6	25
ASV 36A	4.5	4.4	4.3	4.4	0.1	8	7	7.5	0.707107	1	1	1	0	4	0	0	0	0	0	0	0	0	0	0	0	0	0	0	0	25
ASV 36T	4.5	5	5	4.83333	0.288675	6	6	6	0	1	0	0.5	0.707107	2	0	0	0	0	0	0	0	0	0	0	0	0	0	0	0	25
ASV 37	4.1	4.1	4.1	4.1	0	0	0	0	0	0	0	0	0	0	1	1	1	0	4	0	0	0	0	0	0	0	0	0	0	25
ASV 38	4.3	4.2	4.2	4.23333	0.057735	0	1	0.5	0.707107	0	0	0	0	0	0	0	0	0	0	3	4	3.5	0.707107	14	0	0	0	0	0	25
ASV 39	4.1	4.3	4.1	4.16667	0.11547	0	0	0	0	5	3	4	1.41421	16	4	2	3	1.41421	12	3	2	2.5	0.707107	10	0	0	0	0	0	25
ASV 40	4.4	4.4	4.8	4.53333	0.23094	27	29	28	1.41421	5	4	4.5	0.707107	18	7	3	5	2.82843	20	0	0	0	0	0	10	11	10.5	0.707107	42	25
ASV 41	4	4	3.9	3.96667	0.057735	0	0	0	0	0	0	0	0	0	0	0	0	0	0	12	10	11	1.41421	44	4	2	3	1.41421	12	25
ASV 42	4.2	4.3	4.2	4.23333	0.057735	0	0	0	0	0	0	0	0	0	0	0	0	0	0	6	2	4	2.82843	16	2	1	1.5	0.707107	6	25
ASV 43	4.2	3.9	4	4.03333	0.152753	10	8	9	1.41421	9	11	12	1.41421	48	5	5	5	0	20	3	3	3	0	12	0	0	0	0	0	25
ASV 44	4.4	4.4	4.4	4.4	0	0	0	0	0	6	7	6.5	0.707107	26	6	3	4.5	2.12132	18	5	10	7.5	3.53553	30	3	5	4	1.41421	16	25
ASV 45	4.2	4	4	4.06667	0.11547	0	0	0	0	6	7	6.5	0.707107	26	7	7	7	0	28	5	8	6.5	2.12132	26	6	6	6	0	24	25
ASV 46	4.1	4.3	4.1	4.16667	0.11547	0	0	0	0	0	0	0	0	0	0	0	0	0	0	2	2	2	0	8	0	0	0	0	0	25
ASV 47	4.3	4	4	4.1	0.173205	0	0	0	0	2	2	2	0	8	0	0	0	0	0	2	2	2	0	8	0	0	0	0	0	25
ASV 48	4	4	4.2	4.06667	0.11547	0	1	0.5	0.707107	4	4	4	0	16	3	2	2.5	0.707107	10	10	12	11	1.41421	44	6	6	6	0	24	25
ASV 49	4.1	4	4	4.03333	0.057735	0	0	0	0	3	4	3.5	0.707107	14	1	1	1	0	4	6	6	6	0	24	6	5	5.5	0.707107	22	25
ASV 50	4	4	4	4	0	17	20	18.5	2.12132	11	11	11	0	44	2	2	2	0	8	3	3	3	0	12	12	12	12	0	48	25
ASV 51	4.3	4	3.9	4.06667	0.208167	0	0	0	0	3	0	1.5	2.12132	6	1	1	1	0	4	1	1	1	0	4	0	0	0	0	0	25
ASV 52	4	4	4	4	0	0	0	0	0	1	1	1	0	4	1	1	1	0	4	11	13	12	1.41421	48	1	1	1	0	4	25
ASV 53	4	3.9	4	3.96667	0.057735	0	0	0	0	5	5	5	0	20	3	3	3	0	12	2	2	2	0	8	0	0	0	0	0	25
ASV 54	4.4	4.3	4.3	4.33333	0.057735	21	22	21.5	0.707107	12	10	11	1.41421	44	10	10	10	0	40	4	4	4	0	16	7	7	7	0	28	25
ASV 55	4.3	4.3	4.2	4.26667	0.057735	0	0	0	0	0	0	0	0	0	1	1	1	0	4	2	3	2.5	0.707107	10	1	1	1	0	4	25
ASV 56	4.8	4.2	4.2	4.4	0.34641	6	5	5.5	0.707107	0	0	0	0	0	0	0	0	0	0	0	0	0	0	0	0	0	0	0	0	25
ASV 57H	4.1	4.2	4.1	4.13333	0.057735	2	3	2.5	0.707107	8	9	8.5	0.707107	34	4	4	4	0	16	1	1	1	0	4	0	0	0	0	0	25
ASV 57R	4.2	4.2	4.5	4.3	0.173205	20	17	18.5	2.12132	11	10	10.5	0.707107	42	0	0	0	0	0	5	4	4.5	0.707107	18	1	1	1	0	4	25
ASV 58	4.5	4.4	4.4	4.43333	0.057735	8	7	7.5	0.707107	0	0	0	0	0	0	0	0	0	0	2	2	2	0	8	2	4	3	1.41421	12	25
ASV 59	4.2	4.2	4.2	4.2	0	4	4	4	0	0	0	0	0	0	1	1	1	0	4	1	1	1	0	4	2	3	2.5	0.707107	10	25
ASV 61	4.6	4.5	4.5	4.53333	0.057735	7	7	7	0	3	2	2.5	0.707107	10	0	0	0	0	0	6	6	6	0	24	2	1	1.5	0.707107	6	25
ASV 62	4.5	4.5	4.5	4.5	0	8	7	7.5	0.707107	0	0	0	0	0	5	5	5	0	20	5	4	4.5	0.707107	18	5	4	4.5	0.707107	18	25
ASV 67	4.3	4.2	4.1	4.2	0.1	7	6	6.5	0.707107	4	3	3.5	0.707107	14	0	0	0	0	0	3	3	3	0	12	6	6	6	0	24	25
ASV 68	4.5	4.4	4.4	4.43333	0.057735	1	1	1	0	0	0	0	0	0	1	1	1	0	4	3	3	3	0	12	2	2	2	0	8	25
ASV 69	4.1	4	4	4.03333	0.057735	0	0	0	0	3	4	3.5	0.707107	14	0	0	0	0	0	4	4	4	0	16	2	3	2.5	0.707107	10	25
ASV 70	4	4	4.3	4.1	0.173205	1	1	1	0	0	0	0	0	0	0	0	0	0	0	4	4	4	0	16	3	3	3	0	12	25
ASV 71	4.3	4.3	4.3	4.3	0	4	4	4	0	0	0	0	0	0	1	1	1	0	4	3	3	3	0	12	0	0	0	0	0	25
ASV 72	4.5	4.5	4.5	4.5	0	1	1	1	0	1	1	1	0	4	0	0	0	0	0	5	5	5	0	20	3	3	3	0	12	25
ASV 73B	4.4	4.3	4	4.23333	0.208167	4	4	4	0	0	0	0	0	0	1	1	1	0	4	3	3	3	0	12	3	3	3	0	12	25
ASV 73R	4.5	4.3	3	3.93333	0.814453	3	2	2.5	0.707107	0	0	0	0	0	1	0	0.5	0.707107	2	3	2	2.5	0.707107	10	3	1	2	1.41421	8	25
ASV 74	4.2	4	4	4.06667	0.11547	3	4	3.5	0.707107	3	3	3	0	12	1	1	1	0	4	6	5	5.5	0.707107	22	0	0	0	0	0	25
ASV 75	4.5	4.5	4.5	4.5	0	6	6	6	0	1	1	1	0	4	0	0	0	0	0	0	0	0	0	0	0	0	0	0	0	25
ASV 76	4.1	4.3	4	4.13333	0.152753	2	1	1.5	0.707107	0	0	0	0	0	0	0	0	0	0	0	0	0	0	0	0	0	0	0	0	25
ASV 77R	3.9	3.8	4	3.9	0.1	17	15	16	1.41421	10	10	10	0	40	8	8	8	0	32	5	5	5	0	20	4	5	4.5	0.707107	18	25
ASV 77T	3.8	4	3.9	3.9	0.1	6	5	5.5	0.707107	2	2	2	0	8	2	2	2	0	8	4	4	4	0	16	4	5	4.5	0.707107	18	25
ASV 78	4.1	4	4	4.03333	0.057735	9	10	9.5	0.707107	12	12	12	0	48	5	7	6	1.41421	24	10	11	10.5	0.707107	42	10	10	10	0	40	25
ASV 79	4.2	4.4	4.2	4.26667	0.11547	2	3	2.5	0.707107	0	0	0	0	0	0	0	0	0	0	5	2	3.5	2.12132	14	2	0	1	1.41421	4	25
ASV 80	4.2	4	4	4.06667	0.11547	1	2	1.5	0.707107	5	0	2.5	3.53553	10	5	0	2.5	3.53553	10	8	7	7.5	0.707107	30	5	6	5.5	0.707107	22	25
ASV 81	4	4	4	4	0	2	1	1.5	0.707107	0	0	0	0	0	0	0	0	0	0	2	2	2	0	8	0	0	0	0	0	25
ASV 83	4.2	4.5	4.3	4.33333	0.152753	3	2	2.5	0.707107	1	1	1	0	4	1	1	1	0	4	5	5	5	0	20	3	4	3.5	0.707107	14	25
ASV 85	4	3.8	4	3.93333	0.11547	1	2	1.5	0.707107	1	1	1	0	4	1	1	1	0	4	2	2	2	0	8	0	0	0	0	0	25
ASV 86	4.3	4.4	4.3	4.33333	0.057735	0	0	0	0	1	1	1	0	4	1	1	1	0	4	0	0	0	0	0	1	0	0.5	0.707107	2	25
ASV 87	4.2	4.1	4.1	4.13333	0.057735	13	15	14	1.41421	17	15	16	1.41421	64	11	10	10.5	0.707107	42	2	3	2.5	0.707107	10	15	13	14	1.41421	56	25
ASV 88	3.8	3.9	3.9	3.86667	0.057735	13	15	14	1.41421	18	19	18.5	0.707107	74	3	3	3	0	12	0	0	0	0	0	0	0	0	0	0	25
ASV 89	3.8	3.8	3.6	3.73333	0.11547	2	2	2	0	5	4	4.5	0.707107	18	3	2	2.5	0.707107	10	0	0		0	0	0	0	0	0	0	25
ASV 90	3.5	3.7	3.8	3.66667	0.152753	4	4	4	0	1	0	0.5	0.707107	2	0	0	0	0	0	0	0	0	0	0	0	0	0	0	0	25
ASV 91	3.1	3.4	3.3	3.26667	0.152753	4	4	4	0	1	0	0.5	0.707107	2	0	0	0	0	0	0	0	0	0	0	0	0	0	0	0	25
ASV 92	3.4	3.5	3.5	3.46667	0.057735	2	2	2	0	1	0	0.5	0.707107	2	0	0	0	0	0	0	0	0	0	0	0	0	0	0	0	25
ASV 93	3.5	3.6	3.6	3.56667	0.057735	2	2	2	0	2	1	1.5	0.707107	6	1	0	0.5	0.707107	2	0	0	0	0	0	0	0	0	0	0	25
ASV 94	3.5	3.6	3.6	3.56667	0.057735	2	2	2	0	2	0	1	1.41421	4	2	0	1	1.41421	4	0	0	0	0	0	0	0	0	0	0	25
ASV 95	3.3	3.1	3.5	3.3	0.2	4	4	4	0	0	0	0	0	0	0	0	0	0	0	0	0	0	0	0	0	0	0	0	0	25
ASV 96	3.4	3.3	3.5	3.4	0.1	4	4	4	0	2	0	1	1.41421	4	0	0	0	0	0	0	0	0	0	0	0	0	0	0	0	25
ASV 97	3.4	3.6	3.6	3.53333	0.11547	2	1	1.5	0.707107	0	1	0.5	0.707107	2	1	0	0.5	0.707107	2	0	0	0	0	0	0	0	0	0	0	25
ASV 98	3.7	3.6	3.6	3.63333	0.057735	2	2	2	0	0	0	0	0	0	0	0	0	0	0	0	0	0	0	0	0	0	0	0	0	25
ASV 99	3.6	3.9	3.8	3.76667	0.152753	1	1	1	0	2	1	1.5	0.707107	6	2	1	1.5	0.707107	6	0	0	0	0	0	2	1	1.5	0.707107	6	25
ASV 100	3	3.1	3.3	3.13333	0.152753	2	2	2	0	0	0	0	0	0	0	0	0	0	0	0	0	0	0	0	0	0	0	0	0	25
ASV 101	3.8	3.9	3.7	3.8	0.1	2	2	2	0	2	2	2	0	8	0	0	0	0	0	0	0	0	0	0	0	0	0	0	0	25
ASV 102	4	3.8	3.6	3.8	0.2	5	6	5.5	0.707107	3	2	2.5	0.707107	10	2	3	2.5	0.707107	10	0	0	0	0	0	0	0	0	0	0	25
ASV 103	3.8	3.5	3.6	3.63333	0.152753	6	7	6.5	0.707107	5	3	4	1.41421	16	4	5	4.5	0.707107	18	0	0	0	0	0	9	11	10	1.41421	40	25
ASV 104	3	3	3.1	3.03333	0.057735	2	2	2	0	0	0	0	0	0	0	0	0	0	0	0	0	0	0	0	1	1	1	0	4	25
ASV 105	3.5	3.6	3.5	3.53333	0.057735	6	7	6.5	0.707107	2	2	2	0	8	0	0	0	0	0	0	0	0	0	0	0	0	0	0	0	25
ASV 106	3.9	3.8	3.5	3.73333	0.208167	9	8	8.5	0.707107	2	0	1	1.41421	4	0	0	0	0	0	0	0	0	0	0	0	0	0	0	0	25
ASV 107	3.6	3.7	3.6	3.63333	0.057735	5	5	5	0	1	0	0.5	0.707107	2	0	0	0	0	0	0	0	0	0	0	0	0	0	0	0	25
ASV 108	3.5	3.6	3.4	3.5	0.1	21	23	22	1.41421	12	14	13	1.41421	52	4	4	4	0	16	0	0	0	0	0	0	0	0	0	0	25
ASV 109	3.8	3.6	3.6	3.66667	0.11547	19	20	19.5	0.707107	0	2	1	1.41421	4	2	1	1.5	0.707107	6	0	0	0	0	0	16	14	15	1.41421	60	25
ASV 110	3.5	3.6	3.5	3.53333	0.057735	2	2	2	0	3	0	1.5	2.12132	6	2	1	1.5	0.707107	6	0	0	0	0	0	0	0	0	0	0	25
ASV 111	3.7	3.6	3.8	3.7	0.1	2	2	2	0	3	0	1.5	2.12132	6	2	3	2.5	0.707107	10	0	0	0	0	0	0	0	0	0	0	25
ASV 112	3.5	3.5	3.6	3.53333	0.057735	1	1	1	0	2	2	2	0	8	1	2	1.5	0.707107	6	0	0	0	0	0	0	1	0.5	0.707107	2	25
ASV 113	3.5	3.5	3.6	3.53333	0.057735	2	2	2	0	0	0	0	0	0	0	0	0	0	0	0	0	0	0	0	0	0	0	0	0	25
ASV 114	3.6	3.5	3.6	3.56667	0.057735	1	1	1	0	0	0	0	0	0	0	0	0	0	0	0	0	0	0	0	0	0	0	0	0	25
ASV 115B	3.5	3.6	3.6	3.56667	0.057735	1	1	1	0	0	0	0	0	0	2	1	1.5	0.707107	6	0	0	0	0	0	0	0	0	0	0	25
ASV 115T	3.5	3.6	3.5	3.53333	0.057735	6	6	6	0	2	1	1.5	0.707107	6	1	2	1.5	0.707107	6	0	0	0	0	0	0	0	0	0	0	25
ASV 116	3.5	3.6	3.4	3.5	0.1	5	4	4.5	0.707107	0	0	0	0	0	0	0	0	0	0	0	0	0	0	0	0	0	0	0	0	25
ASV 117	3.9	4	3.8	3.9	0.1	4	3	3.5	0.707107	2	2	2	0	8	2	0	1	1.41421	4	0	0	0	0	0	0	0	0	0	0	25
ASV 118	5.1	4.6	4.7	4.8	0.264575	7	8	7.5	0.707107	2	0	1	1.41421	4	0	0	0	0	0	0	0	0	0	0	0	0	0	0	0	25
ASV 119	3.3	3.2	3.3	3.26667	0.057735	1	1	1	0	1	1	1	0	4	0	0	0	0	0	0	0	0	0	0	0	0	0	0	0	25
ASV 120	3.5	3.6	3.6	3.56667	0.057735	1	1	1	0	0	0	0	0	0	0	0	0	0	0	0	0	0	0	0	0	0	0	0	0	25
ASV 121	3.5	3.5	3.6	3.53333	0.057735	24	24	24	0	18	18	18	0	72	18	19	18.5	0.707107	74	0	0	0	0	0	18	20	19	1.41421	76	25
ASV 122	4.4	4.4	4.3	4.36667	0.057735	5	5	5	0	0	0	0	0	0	0	0	0	0	0	0	0	0	0	0	0	0	0	0	0	25
ASV 123	3.4	3.4	3.5	3.43333	0.057735	2	1	1.5	0.707107	0	0	0	0	0	0	0	0	0	0	0	0	0	0	0	0	0	0	0	0	25
ASV 124	4.2	4	4.1	4.1	0.1	1	0	0.5	0.707107	0	0	0	0	0	0	0	0	0	0	0	0	0	0	0	0	0	0	0	0	25
ASV 125	3.9	3.8	4	3.9	0.1	2	1	1.5	0.707107	0	0	0	0	0	0	0	0	0	0	0	0	0	0	0	0	0	0	0	0	25
ASV 126	3.7	4	3.8	3.83333	0.152753	3	2	2.5	0.707107	0	0	0	0	0	0	0	0	0	0	0	0	0	0	0	0	0	0	0	0	25
ASV 127	3.5	3.4	3.6	3.5	0.1	1	2	1.5	0.707107	4	4	4	0	16	2	2	2	0	8	0	0	0	0	0	0	0	0	0	0	25
ASV 128	3.8	4	3.8	3.86667	0.11547	2	1	1.5	0.707107	0	0	0	0	0	0	0	0	0	0	0	0	0	0	0	0	0	0	0	0	25
ASV 129	3.8	3.9	3.9	3.86667	0.057735	2	2	2	0	4	3	3.5	0.707107	14	2	1	1.5	0.707107	6	0	0	0	0	0	0	0	0	0	0	25
ASV 130	4	4.1	4	4.03333	0.057735	13	14	13.5	0.707107	17	17	17	0	68	19	19	19	0	76	0	0	0	0	0	20	21	20.5	0.707107	82	25
ASV 131	3.9	4	3.6	3.83333	0.208167	2	1	1.5	0.707107	0	0	0	0	0	0	0	0	0	0	0	0	0	0	0	0	0	0	0	0	25
ASV 132	3.8	4	4	3.93333	0.11547	1	1	1	0	0	0	0	0	0	0	0	0	0	0	0	0	0	0	0	0	0	0	0	0	25
ASV 133	4.1	4.5	4.3	4.3	0.2	2	1	1.5	0.707107	0	0	0	0	0	0	0	0	0	0	0	0	0	0	0	0	0	0	0	0	25
ASV 134	3.5	3.6	3.7	3.6	0.1	3	2	2.5	0.707107	0	0	0	0	0	0	0	0	0	0	0	0	0	0	0	0	0	0	0	0	25
ASV 135B	3.7	4	4	3.9	0.173205	2	1	1.5	0.707107	0	0	0	0	0	0	0	0	0	0	0	0	0	0	0	0	0	0	0	0	25
ASV 135R	4.5	4.3	4.1	4.3	0.2	2	1	1.5	0.707107	0	0	0	0	0	0	0	0	0	0	0	0	0	0	0	0	0	0	0	0	25
ASV 136	3.8	3.7	3.6	3.7	0.1	3	3	3	0	0	0	0	0	0	0	0	0	0	0	0	0	0	0	0	0	0	0	0	0	25
ASV 137	3.7	3.3	3.9	3.63333	0.305505	2	2	2	0	0	0	0	0	0	0	0	0	0	0	0	0	0	0	0	0	0	0	0	0	25
ASV 138	3.6	3.9	4	3.83333	0.208167	1	2	1.5	0.707107	2	1	1.5	0.707107	6	0	0	0	0	0	0	0	0	0	0	1	1	1	0	4	25
ASV 139	3.1	3.4	3.3	3.26667	0.152753	2	2	2	0	0	0	0	0	0	0	0	0	0	0	0	0	0	0	0	0	0	0	0	0	25
ASV 140	3.6	3.6	3.9	3.7	0.173205	2	1	1.5	0.707107	0	0	0	0	0	0	0	0	0	0	0	0	0	0	0	0	0	0	0	0	25
ASV 142	3.2	3.5	4	3.56667	0.404145	0	1	0.5	0.707107	0	0	0	0	0	0	0	0	0	0	0	0	0	0	0	0	0	0	0	0	25
ASV 143	3.9	3.5	3.6	3.66667	0.208167	1	0	0.5	0.707107	0	0	0	0	0	0	0	0	0	0	0	0	0	0	0	0	0	0	0	0	25
ASV 144	3.6	3.8	3.9	3.76667	0.152753	2	3	2.5	0.707107	1	3	2	1.41421	8	0	0	0	0	0	0	0	0	0	0	1	1	1	0	4	25
ASV 145	3.9	3.5	3.6	3.66667	0.208167	1	0	0.5	0.707107	0	0	0	0	0	0	0	0	0	0	0	0	0	0	0	0	0	0	0	0	25
ASV 146	3.6	4	3.8	3.8	0.2	0	0	0	0	0	0	0	0	0	0	0	0	0	0	0	0	0	0	0	0	0	0	0	0	25
ASV 147B	4.5	4.7	4.6	4.6	0.1	8	7	7.5	0.707107	0	0	0	0	0	0	0	0	0	0	0	0	0	0	0	0	0	0	0	0	25
ASV 147L	4	4.1	4	4.03333	0.057735	4	3	3.5	0.707107	0	0	0	0	0	0	0	0	0	0	0	0	0	0	0	0	0	0	0	0	25
ASV 148	4.2	3.9	4	4.03333	0.152753	3	4	3.5	0.707107	0	0	0	0	0	0	0	0	0	0	0	0	0	0	0	0	0	0	0	0	25
ASV 149	4	4.2	4.1	4.1	0.1	16	17	16.5	0.707107	12	13	12.5	0.707107	50	15	13	14	1.41421	56	0	0	0	0	0	1	1	1	0	4	25
SDS 1 %	5	4.8	4.8	4.86667	0.11547	44	45	44.5	0.707107	12	10	11	1.41421	44	9	12	10.5	2.12132	42	4	4	4	0	16	14	12	13	1.41421	52	25
BPM	3.4	3.5	3.4	3.43333	0.057735	7	7	7	0	0	0	0	0	0	0	0	0	0	0	0	0	0	0	0	0	0	0	0	0	25
